# Supplementary material for: Precision Nutrition Opportunities to Help Mitigate Nutrition and Health Challenges in Low- and Middle-Income Countries: An Expert Opinion Survey
Source: Nutrients. 2023 Jul 21;15(14):3247. doi: 10.3390/nu15143247 (PMC10385361; doi:10.3390/nu15143247)
Supplement: Supplementary file 1 [file nutrients-15-03247-s001.zip]

Archive with 4 entries (2 files):
- nutrients-2455185-supplementary/
- nutrients-2455185-supplementary/Supplemental and annex/
- nutrients-2455185-supplementary/Supplemental and annex/Figure S1.pdf
- nutrients-2455185-supplementary/Supplemental and annex/Tables S1, S2.pdf
